# Supplementary material for: Epidemiological changes in Chlamydia pneumoniae molecular detections before, during and after the COVID-19 pandemic in 27 European sites and Taiwan, 2018 to 2023
Source: Euro Surveill. 2025 Jun 12;30(23):2400682. doi: 10.2807/1560-7917.ES.2025.30.23.2400682 (PMC12164279; doi:10.2807/1560-7917.ES.2025.30.23.2400682)
Supplement: Supplementary Table S2 [file 24-00682_GREUB_Supplementary_Table_S2.xlsx]

## Sheet: Feuil1
				Overall		Patients (<18 years old)		Female patients		Percentage of positivity per months in 2023												Number of positive tests per months in 2023												Total number of tests per months in 2023
Type of laboratory / system	City	Country	Dataset	Number of positive detections	Total number of tests	Number of positive detections	Total number of tests	Number of positive detections	Total number of tests	Jan	Feb	Mar	Apr	May	Jun	Jul	Aug	Sep	Oct	Nov	Dec	Jan	Feb	Mar	Apr	May	Jun	Jul	Aug	Sep	Oct	Nov	Dec	Jan	Feb	Mar	Apr	May	Jun	Jul	Aug	Sep	Oct	Nov	Dec
Hospital / clinical laboratory	Antwerp	Belgium	A+B	0	114	0	6	0	50	0	0	0	0	0	0	0	0	0	0	0	0	0	0	0	0	0	0	0	0	0	0	0	0	16	12	6	8	11	11	7	9	10	8	10	6
Hospital / clinical laboratory	Prague	Czech Republic	A+B	1	2820	1	539	1	1287	0	0	0	0	0	0	0	0	0	0	0	0.393701	0	0	0	0	0	0	0	0	0	0	0	1	304	228	253	236	242	229	176	167	197	259	275	254
National data	N/A	Denmark	A+B	257	111106	103	13792	128	58145	0.0398605	0.0470588	0.0222767	0	0.0493421	0.0371126	0.0605083	0.21541	0.319907	0.347293	0.595035	0.352621	4	4	2	0	3	2	3	13	22	34	87	83	10035	8500	8978	6296	6080	5389	4958	6035	6877	9790	14621	23538
Hospital / clinical laboratory	Helsinki	Finland	A+B	1	398	N/S	N/S	N/S	N/S	0	0	3.44828	0	0	0	0	0	0	0	0	0	0	0	1	0	0	0	0	0	0	0	0	0	43	40	29	31	28	30	37	36	37	31	25	31
Hospital / clinical laboratory	Marseille	France	A+B	23	25447	21	8015	14	11875	0.228311	0	0.0321647	0	0	0	0.361337	0.0765111	0.0765697	0.385604	0.0570451	0	9	0	1	0	0	0	4	1	1	6	1	0	3942	3412	3109	2304	1853	1812	1107	1307	1306	1556	1753	1986
Hospital / clinical laboratory	Bordeaux	France	A+B	1	752	1	336	1	344	0	0	0	0	0	0	0	0	0	0	0	0.436681	0	0	0	0	0	0	0	0	0	0	0	1	47	47	55	38	32	48	39	29	49	41	98	229
Hospital / clinical laboratory	's-Hertogenbosch	Netherlands	A+B	3	696	1	46	2	296	0	0	0	2.27273	0	0	0	0	0	0	0	1.21951	0	0	0	1	0	0	0	0	0	0	0	2	48	44	45	44	34	38	43	50	30	72	84	164
Hospital / clinical laboratory	Sittard-Geleen	Netherlands	A	4	328	N/S	N/S	N/S	N/S	0	0	0	0	0	0	0	0	0	2.85714	5.88235	0	0	0	0	0	0	0	0	0	0	1	3	0	23	18	20	23	21	28	16	5	29	35	51	59
Hospital / clinical laboratory	Rotterdam	Netherlands	A	11	125	4	11	4	74	0	0	0	0	0	28.5714	25	0	30	22.2222	15.3846	4.54545	0	0	0	0	0	2	1	0	3	2	2	1	8	13	12	4	5	7	4	7	10	9	13	22
Hospital / clinical laboratory	Arnhem	Netherlands	A	6	1747	6	778	2	809	0	1.38889	0	0	0	0	0	0	0	0.578035	1.30435	0	0	2	0	0	0	0	0	0	0	1	3	0	212	144	136	108	96	83	96	104	99	173	230	266
Hospital / clinical laboratory	Ljubljana	Slovenia	A+B	19	2334	13	1091	6	1060	0	0	0	0	0	0	1.38889	0	3.15789	2.53165	0.817439	0.493827	0	0	0	0	0	0	2	0	6	6	3	2	174	118	147	133	137	139	144	143	190	237	367	405
Hospital / clinical laboratory	Bilbao	Spain	A	10	266	11	94	1	105	0	0	0	0	0	0	0	0	13.0435	0	7.5	9.7561	0	0	0	0	0	0	0	0	3	0	3	4	23	24	25	14	14	18	14	9	23	21	40	41
Hospital / clinical laboratory	Barcelona	Spain	A+B	1	82	1	28	0	38	0	0	0	0	0	0	0	0	0	0	0	10	0	0	0	0	0	0	0	0	0	0	0	1	5	12	4	4	10	9	8	8	6	4	2	10
Hospital / clinical laboratory	Santa Cruz de Tenerife	Spain	A+B	0	1027	0	401	0	440	0	0	0	0	0	0	0	0	0	0	0	0	0	0	0	0	0	0	0	0	0	0	0	0	124	102	142	75	83	65	66	54	77	72	91	76
Hospital / clinical laboratory	Buchs	Switzerland	A+B	51	3491	43	908	28	1734	0	0.215054	0	0.552486	0	0	0	0.740741	1.45631	2.7451	3.87409	3.31825	0	1	0	1	0	0	0	1	3	7	16	22	501	465	298	181	138	119	117	135	206	255	413	663
Hospital / clinical laboratory	Niederwangen	Switzerland	A+B	10	308	9	157	7	148	0	0	0	0	0	0	0	0	0	10.3448	5.26316	3.73832	0	0	0	0	0	0	0	0	0	3	3	4	19	10	11	6	11	9	15	20	14	29	57	107
Hospital / clinical laboratory	Zurich	Switzerland	A	15	1306	15	1306	N/S	N/S	0	0.884956	0	0	0	0	0	1.19048	2.15054	1.30719	3.75	2.06897	0	1	0	0	0	0	0	1	2	2	6	3	103	113	115	97	85	104	54	84	93	153	160	145
Hospital / clinical laboratory	Chur	Switzerland	A	2	890	1	138	1	416	0	0	0	0	0	0	0	1.63934	0	1.2987	0	0	0	0	0	0	0	0	0	1	0	1	0	0	73	76	99	60	68	61	64	61	63	77	101	87
Hospital / clinical laboratory	Lausanne	Switzerland	A+B	29	1485	20	479	13	644	0	0	0	0	1.42857	0	0	1.28205	0	6.66667	5.09804	1.40056	0	0	0	0	1	0	0	1	0	9	13	5	90	91	100	75	70	74	70	78	90	135	255	357
Hospital / clinical laboratory	La Chaux-de-Fonds	Switzerland	A+B	21	3173	18	1085	9	841	0	0	0	0	0	0	0	2.12766	1.38889	2.08333	3.27273	1.53846	0	0	0	0	0	0	0	2	2	3	9	5	172	127	114	99	91	117	86	94	144	144	275	325
Hospital / clinical laboratory	Luzern	Switzerland	A+B	16	1910	8	532	N/S	N/S	0	0	0	0	0	0	0	0	2.15827	0.724638	3.68421	2.90698	0	0	0	0	0	0	0	0	3	1	7	5	181	179	206	148	142	142	152	121	139	138	190	172
Hospital / clinical laboratory	Basel	Switzerland	A	9	5356	6	1201	2	2427	0	0	0	0	0	0	0	0.284091	0.235294	0.196464	0.182149	0.798722	0	0	0	0	0	0	0	1	1	1	1	5	470	430	521	394	383	337	360	352	425	509	549	626
Hospital / clinical laboratory	Lausanne	Switzerland	A	12	999	3	157	6	530	0	0	0	0	0	0	0	0	3.52941	0	4.18848	1.6129	0	0	0	0	0	0	0	0	3	0	8	1	117	72	70	70	46	55	48	72	85	111	191	62
Hospital / clinical laboratory	Bioggio	Switzerland	A+B	5	700	3	85	3	380	0	0	0	0	0	0	0	0	3.33333	5.76923	1.0101	0	0	0	0	0	0	0	0	0	1	3	1	0	83	75	83	91	49	40	32	29	30	52	99	37
Hospital / clinical laboratory	Luzern	Switzerland	A+B	1	207	1	72	1	118	0	0	0	0	0	0	0	0	0	0	2.85714	0	0	0	0	0	0	0	0	0	0	0	1	0	25	17	33	14	6	11	7	11	24	18	35	6
Hospital / clinical laboratory	Zurich	Switzerland	A+B	9	1717	0	52	N/S	N/S	0	0	0	0	0	0	0	0	2.08333	0	0.97561	1.99005	0	0	0	0	0	0	0	0	3	0	2	4	133	143	133	124	129	130	102	131	144	142	205	201
Hospital / clinical laboratory	Geneva	Switzerland	A+B	10	2201	6	401	5	1017	0	0.549451	0.574713	2.11268	0	0	0	0	0.653595	0	1.02389	0.389105	0	1	1	3	0	0	0	0	1	0	3	1	207	182	174	142	162	156	122	152	153	201	293	257
Hospital / clinical laboratory	Taichung	Taiwan	A+B	1	1238	0	350	0	573	0	0	0	0	0	0	0	0	0	0	0.909091	0	0	0	0	0	0	0	0	0	0	0	1	0	32	92	69	104	144	122	97	102	107	142	110	117
						N/S = not specified
